# Supplementary material for: International football players with cerebral palsy maintained their physical fitness after a self-training program during the COVID-19 lockdown
Source: PeerJ. 2022 Mar 17;10:e13059. doi: 10.7717/peerj.13059 (PMC8934527; doi:10.7717/peerj.13059)
Supplement: Supplemental Information 1 [file peerj-10-13059-s001.csv]

	Sport Class	Age	Body Weight (kg)	Body Height (m)	BMI	Experience (yr)	CMJ (cm)	5M (s)	10M (s)	20M (s)	CODA (s)	CODA(B) (s)	CMJ post (cm)	5m post (s)	10m post (s)	20m post (s)	Coda post (s)	Coda(B) post (s)
Player 1	1	41	85,6	1,74	28,3	5	21,7	1,36	2,27	4,03	8,2	11,59	24,6	1,3	2,25	3,86	7,09	10,74
Player 2	1	29	92,6	1,83	27,8	2	20,1	1,37	2,29	4,07	7,17	11,32	21,6	1,56	2,55	4,23	7,26	12,66
Player 3	1	30	53,5	1,64	19,9	14	19,7	1,52	2,55	4,46	6,79	12,46	24,9	1,57	2,57	4,43	8,46	13,57
Player 4	1	18	54,2	1,65	19,9	3	23,3	1,36	2,43	4,36	7,9		28,2	1,4	2,35	4,06	8,29	17,7
Player 5	2	30	78,9	1,82	23,8	6	37,4	1,29	2,13	3,62	6,48	12,08	43,7	1,1	1,87	3,24	5,91	9,42
Player 6	2	20	63,6	1,77	20,3	7	28,5	1,03	1,86	3,26	6,29	9,1	29,4	1,18	2,03	3,51	6,17	8,72
Player 7	2	21	52,5	1,68	18,6	4	32,6	1,2	2,03	3,45	6,58		34,7	1,19	2	3,37	6,05	9,93
Player 8	2	21	64	1,79	20	4	22,5	1,27	2,13	3,67	7,14	11,39	26,7	1,34	2,2	3,68	6,97	11,35
Player 9	2	21	58,2	1,68	20,6	3	33,2	1,08	1,89	3,32	6,69	10,25	36,8	1,19	1,98	3,38	6,3	9,41
Player 10	2	18	54,6	1,69	19,1	3	28,5	1,39	2,27	3,84	6,85	12,59	31,6	1,37	2,2	3,6	6,48	12,89
Player 11	2	34	79,2	1,83	23,6	1	30,2	1,43	2,32	3,89	7,01	12,78	40,8	1,19	1,97	3,42	7,05	13,78
Player 12	2	18	68,3	1,82	20,6	12	26,5	1,06	1,9	3,33	6,68	10,23	33,8	1,14	1,95	3,42	6,37	12,58
Player 13	2	18	61,5	1,65	22,6	1	31,9	1,22	1,98	3,44	6,52	9,56	39,6	1,26	2,06	3,42	6,21	9,48
Player 14	3	20	66,1	1,69	23,1	5	33,8	1,35	2,07	3,35	6,46	8,58	38,7	1,23	2,01	3,26	5,74	7,88
Player 15	3	16	68,8	1,81	21	6	39,1	1,15	1,94	3,38	6,21	9,96	36,8	1,29	2,09	3,49	6,36	10,6
